# Supplementary material for: Patient and Public Perceptions of Artificial Intelligence in Breast Imaging and Clinical Decision-Making: An Exploratory Cross-Sectional Survey Study
Source: Diagnostics (Basel). 2026 May 1;16(9):1376. doi: 10.3390/diagnostics16091376 (PMC13163855; doi:10.3390/diagnostics16091376)
Supplement: Supplementary file 1 [file diagnostics-16-01376-s001.zip]

Archive with 1 entries (1 files):
- diagnostics-4214865-supplementary.pdf
